# Supplementary material for: Assessing the Suitability of Next-Generation Viral Outgrowth Assays to Measure Human Immunodeficiency Virus 1 Latent Reservoir Size
Source: J Infect Dis. 2020 Mar 9;224(7):1209–18. doi: 10.1093/infdis/jiaa089 (PMC8514180; doi:10.1093/infdis/jiaa089)
Supplement: jiaa089_suppl_Supplementary-Table-1 [file jiaa089_suppl_supplementary-table-1.xlsx]

## Sheet: Sheet1
Participant#	Date of leukapheresis collection	Age	Gender	%CD4	CD4 T-cells (cells/UL)	VL* (cp/ml)	ART Regimen	HIV diagnosis	Length on ART (Years)	Length of viral suppression (Years)	Estimated quantitative VL** (cp/mL)	HIV RNA copies per million cells	Total HIV DNA copies per million cells
1126	2015-09-14	69	Male	32	645	<40	EFV/TDF/FTC	1995	9.5	7.6	0.1456	1141.39	476.244
2026	2015-08-24	61	Male	33	366	<40	ABC/TCV/3TC	1988	18.5	15.1	0.072	166.041	74.8393
2147	2015-10-19	59	Male	32	497	<40	RPV/TDF/FTC	1988	11.6	11.6	0.7136	512.027	294.962
2208	2015-10-05	64	Male	33	453	<40	FTC/TDF, ATV, RTV	1984	21.3	7.3	0.1456	N/A	N/A
3068	2015-09-21	62	Male	17	472	<40	ABC/3TC, ETV, RGV	1988	14.8	14.1	0.3776	24794.5	1299.17
HIV-	2015-10-21	53	Male	57	1107	-	-	-	-	-	-	-	-
*Abbott RealTime HIV-1 PCR
**Hologic Aptima Replicate Ultrasensitive VL
