# Supplementary material for: Assessing the Suitability of Next-Generation Viral Outgrowth Assays to Measure Human Immunodeficiency Virus 1 Latent Reservoir Size
Source: J Infect Dis. 2020 Mar 9;224(7):1209–18. doi: 10.1093/infdis/jiaa089 (PMC8514180; doi:10.1093/infdis/jiaa089)
Supplement: jiaa089_suppl_Supplementary-Table-2 [file jiaa089_suppl_supplementary-table-2.xlsx]

## Sheet: Sheet1
	NextGenAssay	vs QVOA M	vs QVOA SR	vs QVOA S
IUPM=0.1	QVOA RNA	-0.32 (-0.42 to -0.05)	-inf ( -inf to -0.04)	-0.03 (-0.28 to 0.18)
	QVOA Simoa	-0.22 (-0.40 to +inf)	-inf ( -inf to 0.07)	0.03 (-0.30 to 2.04)
	TILDA	-0.29 (-0.52 to 1.41)	-inf ( -inf to 0.13)	0.02 ( -inf to 1.39)
	iCARED ca-RNA1	-0.41 (-0.55 to -0.18)	-inf ( -inf to -0.11)	-0.05 (-0.66 to 0.18)
	iCARED ca-RNA2	-0.34 (-0.57 to 0.19)	-inf ( -inf to -0.01)	-0.01 ( -inf to 0.48)
	iCARED cf-RNA	-0.27 (-0.39 to -0.03)	-inf ( -inf to 0.00)	0.01 (-0.14 to 0.22)
IUPM=0.2	QVOA RNA	-0.03 (-0.09 to 0.18)	-0.22 ( -inf to 0.11)	-0.01 (-0.12 to 0.19)
	QVOA Simoa	-0.00 (-0.09 to 0.37)	-0.16 ( -inf to 0.21)	0.03 (-0.10 to 0.38)
	TILDA	0.02 (-0.10 to 0.77)	-0.24 ( -inf to 0.57)	0.02 (-0.15 to 0.78)
	iCARED ca-RNA1	-0.01 (-0.10 to 0.18)	-0.39 ( -inf to 0.05)	-0.01 (-0.14 to 0.19)
	iCARED ca-RNA2	-0.00 (-0.12 to 0.49)	-0.31 ( -inf to 0.32)	0.01 (-0.20 to 0.50)
	iCARED cf-RNA	-0.01 (-0.06 to 0.18)	-0.11 ( -inf to 0.13)	0.01 (-0.09 to 0.20)
IUPM=0.5	QVOA RNA	-0.04 (-0.09 to 0.17)	-0.05 (-0.41 to 0.16)	0.01 (-0.05 to 0.23)
	QVOA Simoa	-0.03 (-0.09 to 0.29)	-0.04 (-0.54 to 0.27)	0.02 (-0.04 to 0.35)
	TILDA	0.01 (-0.08 to 0.65)	-0.02 (-1.49 to 0.63)	0.01 (-0.07 to 0.68)
	iCARED ca-RNA1	0.00 (-0.06 to 0.21)	-0.04 (-0.76 to 0.17)	0.01 (-0.06 to 0.21)
	iCARED ca-RNA2	0.01 (-0.09 to 0.49)	-0.02 ( -inf to 0.46)	0.01 (-0.07 to 0.53)
	iCARED cf-RNA	-0.04 (-0.08 to 0.14)	-0.04 (-0.17 to 0.15)	0.01 (-0.03 to 0.20)
IUPM=1	QVOA RNA	-0.01 (-0.04 to 0.20)	-0.02 (-0.14 to 0.19)	0.01 (-0.02 to 0.23)
	QVOA Simoa	0.01 (-0.04 to 0.32)	-0.01 (-0.15 to 0.30)	0.03 (-0.02 to 0.35)
	TILDA	-0.00 (-0.05 to 0.62)	-0.01 (-0.17 to 0.60)	0.01 (-0.04 to 0.65)
	iCARED ca-RNA1	-0.01 (-0.05 to 0.23)	-0.01 (-0.15 to 0.22)	0.01 (-0.03 to 0.24)
	iCARED ca-RNA2	0.00 (-0.04 to 0.51)	-0.00 (-0.23 to 0.49)	0.01 (-0.04 to 0.53)
	iCARED cf-RNA	-0.01 (-0.04 to 0.18)	-0.01 (-0.10 to 0.16)	0.02 (-0.01 to 0.20)
IUPM=2	QVOA RNA	0.00 (-0.02 to 0.21)	-0.00 (-0.07 to 0.21)	0.01 (-0.03 to 0.23)
	QVOA Simoa	0.03 (-0.03 to 0.34)	0.02 (-0.07 to 0.33)	0.05 (-0.03 to 0.35)
	TILDA	-0.01 (-0.03 to 0.62)	-0.00 (-0.10 to 0.62)	0.00 (-0.06 to 0.63)
	iCARED ca-RNA1	0.01 (-0.03 to 0.45)	0.00 (-0.08 to 0.44)	0.02 (-0.04 to 0.44)
	iCARED ca-RNA2	0.00 (-0.02 to 0.54)	0.01 (-0.10 to 0.51)	0.01 (-0.05 to 0.54)
	iCARED cf-RNA	0.00 (-0.02 to 0.19)	-0.00 (-0.05 to 0.17)	0.01 (-0.03 to 0.19)
IUPM=8	QVOA RNA	0.01 (-0.02 to 0.22)	-0.01 (-0.08 to 0.20)	-0.01 (-0.09 to 0.20)
	QVOA Simoa	0.08 (-0.03 to 0.34)	0.05 (-0.07 to 0.33)	0.05 (-0.08 to 0.31)
	TILDA	-0.00 (-0.03 to 0.75)	-0.00 (-0.09 to 0.73)	0.00 (-0.10 to 0.75)
	iCARED ca-RNA1	0.45 (-0.02 to +inf)	0.43 (-0.04 to +inf)	0.43 (-0.05 to +inf)
	iCARED ca-RNA2	0.01 (-0.02 to 0.66)	0.01 (-0.08 to 0.64)	0.01 (-0.09 to 0.63)
	iCARED cf-RNA	0.00 (-0.01 to 0.18)	-0.01 (-0.08 to 0.16)	-0.01 (-0.08 to 0.17)
